# Supplementary material for: The inside scoop: Comparative genomics of two intranuclear bacteria, “Candidatus Berkiella cookevillensis” and “Candidatus Berkiella aquae”
Source: PLoS One. 2022 Dec 30;17(12):e0278206. doi: 10.1371/journal.pone.0278206 (PMC9803151; doi:10.1371/journal.pone.0278206)
Supplement: S3 Table — (XLSX) [file pone.0278206.s004.xlsx]

## Sheet: Ca. B. cookevillensis
S3 Table A. Comparison of "Ca. B. cookevillensis" (CC99) dot/icm genes with L. pnemophilia dot/icm genes
Ca. B. cookevillensis	L. pnemophilia	Identity (%)	Alignment Length	Mismatch	Gap	Ca. B. cookevillensis Sequence Start	Ca. B. cookevillensis Sequence End	L. pnemophilia Sequence start	L. pnemophilia Sequence End	E- value	Bit Score
CC99_PEG322_DotC	AAU28733.1_DotC	46.45	211	111	1	33	243	54	262	1e-59	223
CC99_PEG320_DotD	AAU28732.1_DotD	36.29	124	79	0	2	125	35	158	2e-22	97.4
CC99_PEG325_DotH(IcmK)	AAU26547.1_DotH(IcmK)	50.19	259	128	1	157	415	104	361	4e-73	268
CC99_PEG327_DotF(IcmG)	AAU26549.1_DotF(IcmG)	23.62	326	177	9	1	318	2	263	3e-15	75.5
CC99_PEG326_DotG(IcmE)	AAU26548.1_DotG(IcmE)	40.77	287	150	6	187	470	775	1044	4e-50	192
CC99_PEG621_DotG(IcmE)	AAU26548.1_DotG(IcmE)	22.25	418	251	13	7	379	284	672	1e-11	64.7
CC99_PEG319_IcmS	AAU26539.1_IcmS	57.89	114	48	0	1	114	1	114	1e-35	141
CC99_PEG308_IcmW	AAU28746.1_IcmW	44.8	125	64	2	1	122	28	150	2e-26	110
CC99_PEG317_DotL(IcmO)	AAU26543.1_DotL(IcmO)	60.19	751	292	2	5	755	3	746	0	889
CC99_PEG318_DotM(IcmP)	AAU26542.1_DotM(IcmP)	37.89	380	227	5	4	382	7	378	1e-72	266
CC99_PEG330_DotN(IcmJ)	AAU26552.1_DotN(IcmJ)	38.76	209	126	2	12	220	6	212	2e-48	185
CC99_PEG323_DotB	AAU28734.1_DotB	65.4	367	127	0	6	372	18	384	1e-141	495
CC99_PEG332_DotO(IcmB)	AAU26553.1_DotO(IcmB)	58.63	996	411	1	1	996	1	995	0	1219
CC99_PEG310_DotA	AAU28744.1_DotA	38.41	151	80	3	7	156	6	144	1e-24	108
CC99_PEG312_DotA	AAU28744.1_DotA	34.07	182	112	4	314	494	667	841	7e-26	112
CC99_PEG329_DotE(IcmC)	AAU26550.1_DotE(IcmC)	31.88	138	86	3	5	134	53	190	3e-19	87
CC99_PEG335_DotE(IcmC)	AAU26550.1_DotE(IcmC)	27.75	173	114	2	13	178	22	190	2e-21	95.1
CC99_PEG324_DotI(IcmL)	AAU26546.1_DotI(IcmL)	51.2	209	101	1	34	242	1	208	1e-55	209
CC99_PEG1070_DotI(IcmL)	AAU26546.1_DotI(IcmL)	23.38	154	109	1	56	209	67	211	4e-05	41.2
CC99_PEG1071_DotI(IcmL)	AAU26546.1_DotI(IcmL)	29.1	134	95	0	62	195	67	200	2e-16	79
CC99_PEG2332_DotI(IcmL)	AAU26546.1_DotI(IcmL)	23.49	149	103	3	129	276	67	205	8e-07	47.4
CC99_PEG331_DotP(IcmD)	AAU26551.1_DotP(IcmD)	47.37	76	40	0	18	93	1	76	2e-17	80.9
CC99_PEG337_DotP(IcmD)	AAU26551.1_DotP(IcmD)	49.37	79	40	0	49	127	1	79	1e-19	89
CC99_PEG309_IcmV	AAU28745.1 IcmV	34.09	132	85	1	7	138	12	141	3e-21	94.4

## Sheet: Ca. B. aquae
S3 Table B. Comparison of "Ca. B. aquae" (HT99) dot/icm genes with L. pnemophilia dot/icm genes
Ca. B. aquae	L. pnemophilia	Identity (%)	Alignment Length	Mismatch	Gap	Ca. B. aquae Sequence start	Ca. B. aquae Sequence End	L. pnemophilia Sequence Start	L. pnemophilia Sequence End	E- value	Bit Score
HT99_PEG1765_DotC	AAU28733.1_DotC	43.4	265	146	1	7	271	9	269	1e-63	236
HT99_PEG1764_DotD	AAU28732.1_DotD	40.34	119	71	0	2	120	43	161	2e-23	100
HT99_PEG1770_DotH(IcmK)	AAU26547.1_DotH(IcmK)	40.66	332	183	5	81	407	39	361	2e-64	239
HT99_PEG1772_DotF(IcmG)	AAU26549.1_DotF(IcmG)	23.21	280	198	5	5	284	1	263	4e-20	91.7
HT99_PEG1771_DotG(IcmE)	AAU26548.1_DotG(IcmE)	39.24	288	155	5	176	458	772	1044	2e-52	199
HT99_PEG1763_IcmS	AAU26539.1_IcmS	57.02	114	49	0	1	114	1	114	2e-36	143
HT99_PEG1755_IcmW	AAU28746.1_IcmW	43.14	153	81	2	1	150	1	150	9e-34	135
HT99_1761_DotL(IcmO)	AAU26543.1_DotL(IcmO)	58.09	785	319	3	3	787	2	776	0	896
HT99_PEG1762_DotM(IcmP)	AAU26542.1_DotM(IcmP)	38.21	369	223	3	16	382	13	378	2e-74	272
HT99_PEG1777_DotN(IcmJ)	AAU26552.1_DotN(IcmJ)	45.18	197	108	0	6	202	16	212	8e-56	209
HT99_PEG1766_DotB	AAU28734.1_DotB	59.84	371	149	0	1	371	13	383	1e-134	472
HT99_PEG1774_DotO(IcmB)	AAU26553.1_DotO(IcmB)	59.84	996	399	1	1	996	1	995	0	1256
HT99_PEG1757_DotA	AAU28744.1_DotA	29.68	347	166	10	367	644	642	979	3e-27	116
HT99_PEG1757_DotA	AAU28744.1_DotA	36.54	156	87	4	2	147	41	194	2e-22	100
HT99_PEG1758_DotA	AAU28744.1_DotA	43.14	153	84	2	1	151	9	160	1e-34	141
HT99_PEG1758_DotA	AAU28744.1_DotA	27.37	369	190	10	407	705	675	1035	1e-29	124
HT99_PEG1776_DotE(IcmC)	AAU26550.1_DotE(IcmC)	34.48	174	103	2	12	178	22	191	1e-25	109
HT99_PEG1776_DotE(IcmC)	AAU26569.1_IcmC (DotV)-like	25.44	169	114	3	12	180	10	166	3e-15	74.7
HT99_PEG1768_DotI(IcmL)	AAU26546.1_DotI(IcmL)	39.15	189	111	2	45	233	23	207	4e-34	137
HT99_PEG1768_DotI(IcmL)	AAU26227.1_IcmL-like	23.08	130	95	1	103	232	32	156	3e-08	52
HT99_PEG1769_DotI(IcmL)	AAU26546.1_DotI(IcmL)	49.27	205	99	1	39	243	5	204	9e-52	196
HT99_PEG1769_DotI(IcmL)	AAU28255.1 IcmL-like	23.73	118	81	1	109	226	489	597	4e-10	58.2
HT99_PEG1778_DotP(IcmD)	AAU26551.1_DotP(IcmD)	53.41	88	40	1	16	102	1	88	2e-21	94
HT99_PEG1778_DotP(IcmD)	AAU26550.1_IcmC (DotE)	23.68	114	71	2	12	109	17	130	4e-06	43.1
HT99_PEG1767_IcmT	AAU26538.1 IcmT	54.55	77	35	0	6	82	8	84	4e-24	102
HT99_PEG1756_IcmV	AAU28745.1 IcmV	33.99	153	88	3	8	151	3	151	2e-21	94.7
