# Supplementary material for: The inside scoop: Comparative genomics of two intranuclear bacteria, “Candidatus Berkiella cookevillensis” and “Candidatus Berkiella aquae”
Source: PLoS One. 2022 Dec 30;17(12):e0278206. doi: 10.1371/journal.pone.0278206 (PMC9803151; doi:10.1371/journal.pone.0278206)
Supplement: S4 Table — (XLSX) [file pone.0278206.s005.xlsx]

## Sheet: Ca. B. cookevillensis
S4 Table A. Genes encoding putative effector proteins in "Ca. B. cookevillensis" (CC99)
Ca. B. cookevillensis	Feature Id	Start	Stop	Length	Strand	Annotation by RAST Server	Identified Eukaryotic Domain
fig|437022.15.peg.70	70	74992	76662	1670	+	Hypothetical protein
fig|437022.15.peg.71	71	76659	79763	3104	+	Hypothetical protein	Leucine-Rich Repeats
fig|437022.15.peg.87	87	103294	102311	983	-	Hypothetical protein
fig|437022.15.peg.104	104	122201	121473	728	-	Hypothetical protein	Dot1
fig|437022.15.peg.107	107	124776	125510	734	+	Hypothetical protein
fig|437022.15.peg.108	108	127594	125519	2075	-	Hypothetical protein
fig|437022.15.peg.122	122	147891	147391	500	-	Hypothetical protein	DUF2062
fig|437022.15.peg.168	168	196733	191667	5066	-	Hypothetical protein
fig|437022.15.peg.192	192	222605	220866	1739	-	Hypothetical protein
fig|437022.15.peg.196	196	225836	227245	1409	+	Hypothetical protein
fig|437022.15.peg.228	228	260209	259364	845	-	Hypothetical protein
fig|437022.15.peg.246	246	280510	278132	2378	-	Hypothetical protein	Serine/threonine protein kinase
fig|437022.15.peg.254	254	287446	288141	695	+	Serine/threonine protein kinase	Serine/threonine protein kinase
fig|437022.15.peg.258	258	291371	290793	578	-	Hypothetical protein	Ankyrin repeat
fig|437022.15.peg.264	264	297486	298274	788	+	Hypothetical protein	Leucine-Rich Repeats
fig|437022.15.peg.265	265	300392	298275	2117	-	Hypothetical protein	Serine/threonine protein kinase/Coiled-Coil
fig|437022.15.peg.283	283	322076	320493	1583	-	Hypothetical protein	TPR repeat
fig|437022.15.peg.301	301	341624	340323	1301	-	Hypothetical protein
fig|437022.15.peg.307	307	347577	348134	557	+	Hypothetical protein
fig|437022.15.peg.316	316	356753	357412	659	+	Hypothetical protein
fig|437022.15.peg.329	329	373438	372053	1385	-	Hypothetical protein
fig|437022.15.peg.334	334	376430	377002	572	+	Hypothetical protein	DUF2062
fig|437022.15.peg.338	338	382470	383873	1403	+	Hypothetical protein
fig|437022.15.peg.339	339	384030	384719	689	+	Hypothetical protein
fig|437022.15.peg.401	401	446853	448232	1379	+	Hypothetical protein	Serine/threonine protein kinase
fig|437022.15.peg.412	412	460072	458147	1925	-	Hypothetical protein
fig|437022.15.peg.431	431	481380	482348	968	+	Hypothetical protein
fig|437022.15.peg.468	468	519320	516297	3023	-	Hypothetical protein	Ankyrin repeat/Coiled coil region
fig|437022.15.peg.478	478	540047	533922	6125	-	Hypothetical protein	RasGEF domain; RhoGEF domain
fig|437022.15.peg.480	480	540433	541128	695	+	Hypothetical protein	Ulp1 protease family, C-terminal catalytic domain
fig|437022.15.peg.507	507	570206	569844	362	-	Hypothetical protein
fig|437022.15.peg.510	510	572863	574932	2069	+	Hypothetical protein
fig|437022.15.peg.541	541	603052	604104	1052	+	Hypothetical protein	Small GTPase of the Ras superfamily
fig|437022.15.peg.544	544	605256	606500	1244	+	Hypothetical protein	RhoGAP domain/Coil coiled
fig|437022.15.peg.550	550	610643	611746	1103	+	Hypothetical protein	Serine/threonine protein kinase
fig|437022.15.peg.630	630	691299	692888	1589	+	Hypothetical protein
fig|437022.15.peg.631	631	694589	693159	1430	-	Hypothetical protein
fig|437022.15.peg.633	633	696723	695692	1031	-	Hypothetical protein
fig|437022.15.peg.641	641	705798	703996	1802	-	Hypothetical protein	pfam: Acetyltransf_14
fig|437022.15.peg.647	647	713705	712557	1148	-	Hypothetical protein	Pfam: ADPrib_exo_Tox domain
fig|437022.15.peg.666	666	735537	731692	3845	-	Hypothetical protein	Ankyrin repeat
fig|437022.15.peg.690	690	756438	755269	1169	-	Hypothetical protein
fig|437022.15.peg.709	709	768518	769684	1166	+	Hypothetical protein
fig|437022.15.peg.710	710	769801	770751	950	+	Hypothetical protein	Serine/threonine protein kinase
fig|437022.15.peg.711	711	771121	770801	320	-	Hypothetical protein	SNARE domain
fig|437022.15.peg.712	712	771351	773339	1988	+	Hypothetical protein	Serine/threonine protein kinase/Coiled-Coil
fig|437022.15.peg.731	731	794092	791783	2309	-	Hypothetical protein	RasGEF domain
fig|437022.15.peg.737	737	801270	804503	3233	+	Hypothetical protein	Internal repeats
fig|437022.15.peg.748	748	820681	822315	1634	+	Hypothetical protein
fig|437022.15.peg.754	754	832536	831862	674	-	Hypothetical protein (FIG00758485)
fig|437022.15.peg.790	790	873300	870727	2573	-	Hypothetical protein
fig|437022.15.peg.801	801	887178	887987	809	+	Putative glutamine amidotransferase YafJ
fig|437022.15.peg.826	826	920791	921486	695	+	T1SS associated transglutaminase-like cysteine proteinase LapP
fig|437022.15.peg.834	834	930724	929441	1283	-	Hypothetical protein	IQ calmodulin-binding motif
fig|437022.15.peg.838	838	935881	934877	1004	-	Hypothetical protein	Serine/threonine protein kinase
fig|437022.15.peg.843	843	939111	941993	2882	+	Hypothetical protein	Ankyrin repeat/Ras GEF
fig|437022.15.peg.845	845	943863	944594	731	+	Hypothetical protein
fig|437022.15.peg.857	857	955125	957200	2075	+	Hypothetical protein
fig|437022.15.peg.918	918	1015115	1015699	584	+	Hypothetical protein	Dot1
fig|437022.15.peg.927	927	1034887	1023167	11720	-	T1SS secreted agglutinin RTX
fig|437022.15.peg.950	950	1064786	1063617	1169	-	Hypothetical protein
fig|437022.15.peg.961	961	1077562	1076165	1397	-	Hypothetical protein
fig|437022.15.peg.962	962	1079292	1077784	1508	-	Diguanylate cyclase/phosphodiesterase (GGDEF & EAL domains) with PAS/PAC sensor(s)	Ankyrin repeat
fig|437022.15.peg.964	964	1080659	1079625	1034	-	Hypothetical protein
fig|437022.15.peg.975	975	1093812	1094663	851	+	Hypothetical protein	Ankyrin repeat
fig|437022.15.peg.979	979	1098773	1100989	2216	+	Hypothetical protein
fig|437022.15.peg.989	989	1112490	1114526	2036	+	Hypothetical protein
fig|437022.15.peg.992	992	1116446	1115634	812	-	Hypothetical protein	Zinc finger
fig|437022.15.peg.993	993	1126072	1116470	9602	-	Hypothetical protein	DUF3638
fig|437022.15.peg.1024	1024	1171620	1174790	3170	+	Hypothetical protein	Ankyrin repeat/Coiled coil region
fig|437022.15.peg.1029	1029	1181650	1180811	839	-	Hypothetical protein
fig|437022.15.peg.1036	1036	1187170	1191822	4652	+	Hypothetical protein	Serine/threonine protein kinase
fig|437022.15.peg.1045	1045	1198915	1200702	1787	+	Hypothetical protein
fig|437022.15.peg.1052	1052	1207960	1209324	1364	+	Hypothetical protein
fig|437022.15.peg.1053	1053	1210049	1209456	593	-	Hypothetical protein
fig|437022.15.peg.1065	1065	1225212	1225760	548	+	Hypothetical protein
fig|437022.15.peg.1069	1069	1227599	1230235	2636	+	Hypothetical protein	Ankyrin repeat
fig|437022.15.peg.1072	1072	1232949	1232503	446	-	Hypothetical protein
fig|437022.15.peg.1094	1094	1253215	1262880	9665	+	Hypothetical protein
fig|437022.15.peg.1106	1106	1275067	1275933	866	+	Hypothetical protein
fig|437022.15.peg.1111	1111	1277839	1278714	875	+	Hypothetical protein
fig|437022.15.peg.1113	1113	1279609	1283031	3422	+	Hypothetical protein
fig|437022.15.peg.1154	1154	1328135	1327017	1118	-	Hypothetical protein
fig|437022.15.peg.1162	1162	1334624	1336138	1514	+	Hypothetical protein
fig|437022.15.peg.1179	1179	1350297	1351334	1037	+	Hypothetical protein
fig|437022.15.peg.1180	1180	1351598	1352533	935	+	Hypothetical protein
fig|437022.15.peg.1181	1181	1352752	1353816	1064	+	Hypothetical protein
fig|437022.15.peg.1186	1186	1357357	1358025	668	+	Hypothetical protein	t_SNARE domain
fig|437022.15.peg.1187	1187	1358091	1360664	2573	+	Hypothetical protein	RasGEF domain
fig|437022.15.peg.1200	1200	1372780	1373805	1025	+	Hypothetical protein
fig|437022.15.peg.1205	1205	1378184	1377738	446	-	Hypothetical protein
fig|437022.15.peg.1226	1226	1405908	1406684	776	+	Hypothetical protein
fig|437022.15.peg.1227	1227	1406895	1409375	2480	+	Hypothetical protein	Ankyrin repeat
fig|437022.15.peg.1234	1234	1413999	1415282	1283	+	Hypothetical protein
fig|437022.15.peg.1250	1250	1432865	1432431	434	-	Hypothetical protein
fig|437022.15.peg.1252	1252	1436250	1434721	1529	-	Hypothetical protein	Serine/threonine protein kinase
fig|437022.15.peg.1256	1256	1440372	1441754	1382	+	Hypothetical protein	Pfam: Glyco_transf_88 (Type A glycosyltransferases; Lgt1)
fig|437022.15.peg.1259	1259	1443700	1444032	332	+	Hypothetical protein
fig|437022.15.peg.1262	1262	1446568	1448844	2276	+	Hypothetical protein
fig|437022.15.peg.1269	1269	1454391	1452691	1700	-	Hypothetical protein
fig|437022.15.peg.1275	1275	1461092	1458471	2621	-	Hypothetical protein	Ankyrin repeat
fig|437022.15.peg.1277	1277	1464242	1462323	1919	-	Hypothetical protein	Ankyrin repeat
fig|437022.15.peg.1279	1279	1464785	1464519	266	-	Hypothetical protein	Ankyrin repeat
fig|437022.15.peg.1281	1281	1466562	1465201	1361	-	Hypothetical protein	Ankyrin repeat
fig|437022.15.peg.1282	1282	1468793	1466808	1985	-	Hypothetical protein	Ankyrin repeat
fig|437022.15.peg.1290	1290	1479170	1477602	1568	-	Trypsin-like serine protease
fig|437022.15.peg.1305	1305	1498127	1498984	857	+	Putative glycosyltransferase	Ankyrin repeat
fig|437022.15.peg.1306	1306	1499410	1499102	308	-	Hypothetical protein
fig|437022.15.peg.1308	1308	1501938	1499992	1946	-	Hypothetical protein	TPR repeat/Sel1
fig|437022.15.peg.1309	1309	1502047	1503624	1577	+	Hypothetical protein	Sel1
fig|437022.15.peg.1312	1312	1508124	1506022	2102	-	Hypothetical protein	Ankyrin repeat
fig|437022.15.peg.1318	1318	1513061	1515313	2252	+	Hypothetical protein	Ankyrin repeat
fig|437022.15.peg.1322	1322	1516861	1518807	1946	+	Hypothetical protein	Ankyrin repeat
fig|437022.15.peg.1324	1324	1519131	1519490	359	+	Hypothetical protein
fig|437022.15.peg.1325	1325	1519723	1521399	1676	+	Hypothetical protein	Ankyrin repeat
fig|437022.15.peg.1334	1334	1532092	1531010	1082	-	Hypothetical protein
fig|437022.15.peg.1344	1344	1543169	1542678	491	-	Hypothetical protein
fig|437022.15.peg.1348	1348	1545048	1546448	1400	+	Hypothetical protein	Ankyrin repeat
fig|437022.15.peg.1349	1349	1546449	1547126	677	+	Hypothetical protein	Dot1
fig|437022.15.peg.1354	1354	1552600	1550933	1667	-	Hypothetical protein	TPR repeat
fig|437022.15.peg.1357	1357	1557277	1555199	2078	-	Hypothetical protein	Sel1
fig|437022.15.peg.1361	1361	1562358	1559950	2408	-	Hypothetical protein	TPR repeat
fig|437022.15.peg.1444	1444	1633979	1632381	1598	-	Hypothetical protein
fig|437022.15.peg.1452	1452	1640380	1639817	563	-	Hypothetical protein
fig|437022.15.peg.1454	1454	1641495	1651595	10100	+	Hypothetical protein	DUF3638
fig|437022.15.peg.1457	1457	1653333	1652896	437	-	Hypothetical protein
fig|437022.15.peg.1464	1464	1657229	1656831	398	-	Hypothetical protein
fig|437022.15.peg.1466	1466	1662364	1659986	2378	-	Hypothetical protein
fig|437022.15.peg.1476	1476	1668465	1669715	1250	+	Hypothetical protein
fig|437022.15.peg.1482	1482	1675557	1676480	923	+	Hypothetical protein	Serine/threonine protein kinase
fig|437022.15.peg.1499	1499	1687416	1687814	398	+	Mobile element protein	Transposase
fig|437022.15.peg.1500	1500	1687849	1687980	131	+	Mobile element protein	Transposase
fig|437022.15.peg.1504	1504	1692765	1692082	683	-	Hypothetical protein	TPR repeat
fig|437022.15.peg.1534	1534	1725946	1722839	3107	-	Hypothetical protein	Serine/threonine protein kinase
fig|437022.15.peg.1535	1535	1729263	1726114	3149	-	Hypothetical protein	Serine/threonine protein kinase/Coiled-Coil
fig|437022.15.peg.1537	1537	1729924	1730598	674	+	Hypothetical protein
fig|437022.15.peg.1559	1559	1754854	1755267	413	+	Hypothetical protein
fig|437022.15.peg.1561	1561	1757628	1756888	740	-	Hypothetical protein
fig|437022.15.peg.1581	1581	1774945	1775439	494	+	Hypothetical protein
fig|437022.15.peg.1619	1619	1800158	1799328	830	-	Hypothetical protein	Mitochondria carrier
fig|437022.15.peg.1641	1641	1824404	1824835	431	+	Hypothetical protein
fig|437022.15.peg.1648	1648	1830072	1834286	4214	+	Hypothetical protein	Leucine-Rich Repeats
fig|437022.15.peg.1657	1657	1846659	1848227	1568	+	Hypothetical protein	TPR repeat
fig|437022.15.peg.1679	1679	1877579	1879093	1514	+	Hypothetical protein	TPR repeat
fig|437022.15.peg.1687	1687	1889315	1891276	1961	+	Hypothetical protein	Ankyrin repeat
fig|437022.15.peg.1695	1695	1900351	1902099	1748	+	Hypothetical protein	Ankyrin repeat
fig|437022.15.peg.1701	1701	1911232	1909262	1970	-	Hypothetical protein	Serine/threonine protein kinase
fig|437022.15.peg.1716	1716	1936107	1931623	4484	-	Hypothetical protein	Ankyrin repeat/Coiled coil region
fig|437022.15.peg.1752	1752	1990920	1990027	893	-	Hypothetical protein	Sel1
fig|437022.15.peg.1753	1753	1991165	1992469	1304	+	Hypothetical protein
fig|437022.15.peg.1755	1755	1993508	1994464	956	+	Hypothetical protein
fig|437022.15.peg.1782	1782	2023774	2024232	458	+	Hypothetical protein	ADO (2-aminoethanethiol dioxygenase)
fig|437022.15.peg.1794	1794	2037091	2037609	518	+	Hypothetical protein	Pfam: DUF2062
fig|437022.15.peg.1803	1803	2048414	2047491	923	-	Hypothetical protein	Leucine-Rich Repeats
fig|437022.15.peg.1804	1804	2048750	2050111	1361	+	Hypothetical protein
fig|437022.15.peg.1805	1805	2050307	2051707	1400	+	Hypothetical protein	Serine/threonine protein kinase
fig|437022.15.peg.1807	1807	2056783	2053043	3740	-	T1SS secreted agglutinin RTX
fig|437022.15.peg.1808	1808	2063638	2057054	6584	-	T1SS secreted agglutinin RTX
fig|437022.15.peg.1810	1810	2077906	2079075	1169	+	Hypothetical protein (FIG00758485)
fig|437022.15.peg.1826	1826	2097187	2098944	1757	+	Hypothetical protein	Coiled-Coil
fig|437022.15.peg.1841	1841	2118490	2116568	1922	-	Hypothetical protein
fig|437022.15.peg.1849	1849	2125642	2124530	1112	-	Hypothetical protein	patatin-like phospholipase
fig|437022.15.peg.1852	1852	2129048	2129749	701	+	Hypothetical protein
fig|437022.15.peg.1855	1855	2133327	2132851	476	-	Hypothetical protein
fig|437022.15.peg.1885	1885	2174162	2174836	674	+	Hypothetical protein
fig|437022.15.peg.1889	1889	2184744	2183458	1286	-	Hypothetical protein
fig|437022.15.peg.1907	1907	2229121	2217638	11483	-	Hypothetical protein	DUF3638
fig|437022.15.peg.1912	1912	2234120	2232666	1454	-	Hypothetical protein	Pfam: Glyco_transf_88 (Type A glycosyltransferases; Lgt1)
fig|437022.15.peg.1934	1934	2256162	2252809	3353	-	DNA/RNA helicases, SNF2 family
fig|437022.15.peg.1939	1939	2260676	2261242	566	+	Hypothetical protein	TPR repeat
fig|437022.15.peg.1966	1966	2290010	2290993	983	+	Hypothetical protein
fig|437022.15.peg.1967	1967	2292589	2291042	1547	-	Hypothetical protein
fig|437022.15.peg.1976	1976	2303276	2302602	674	-	Hypothetical protein
fig|437022.15.peg.1978	1978	2304050	2306014	1964	+	Hypothetical protein
fig|437022.15.peg.1980	1980	2307735	2307289	446	-	Hypothetical protein
fig|437022.15.peg.1991	1991	2317248	2317700	452	+	Hypothetical protein
fig|437022.15.peg.1992	1992	2317654	2319858	2204	+	Hypothetical protein	WH2 motif/Coiled-Coil
fig|437022.15.peg.2004	2004	2329907	2331820	1913	+	Hypothetical protein	TPR repeat
fig|437022.15.peg.2040	2040	2364205	2364867	662	+	Hypothetical protein (FIG01200150)	TPR repeat
fig|437022.15.peg.2072	2072	2390033	2391001	968	+	Hypothetical protein	Sel1
fig|437022.15.peg.2075	2075	2394537	2392825	1712	-	Hypothetical protein	TPR repeat
fig|437022.15.peg.2076	2076	2394745	2396289	1544	+	Hypothetical protein	Chlamydia CHLPS protein (DUF818)
fig|437022.15.peg.2080	2080	2399720	2398383	1337	-	Hypothetical protein	Chlamydia CHLPS protein (DUF818)
fig|437022.15.peg.2090	2090	2404455	2404796	341	+	Hypothetical protein
fig|437022.15.peg.2095	2095	2408422	2410161	1739	+	TPR domain protein (FIG140336)	TPR repeat
fig|437022.15.peg.2115	2115	2428602	2429753	1151	+	Hypothetical protein	Leucine-Rich Repeats
fig|437022.15.peg.2118	2118	2434085	2432433	1652	-	Hypothetical protein	Sel1
fig|437022.15.peg.2121	2121	2436378	2435722	656	-	Hypothetical protein	Dot1
fig|437022.15.peg.2142	2142	2459518	2457365	2153	-	Putative patatin-like phospholipase	patatin-like phospholipase
fig|437022.15.peg.2155	2155	2472096	2473037	941	+	Hypothetical protein
fig|437022.15.peg.2160	2160	2476869	2476117	752	-	Hypothetical protein	F-Box
fig|437022.15.peg.2164	2164	2480714	2480088	626	-	Hypothetical protein
fig|437022.15.peg.2165	2165	2482837	2480876	1961	-	Hypothetical protein	Serine/threonine protein kinase
fig|437022.15.peg.2167	2167	2491496	2483445	8051	-	Hypothetical protein	RasGEF domain/Coil coiled
fig|437022.15.peg.2171	2171	2495972	2495415	557	-	Hypothetical protein
fig|437022.15.peg.2189	2189	2515544	2516203	659	+	Hypothetical protein
fig|437022.15.peg.2199	2199	2530316	2528751	1565	-	Hypothetical protein	Ankyrin repeat
fig|437022.15.peg.2248	2248	2569902	2568547	1355	-	Hypothetical protein
fig|437022.15.peg.2260	2260	2579283	2579780	497	+	Hypothetical protein
fig|437022.15.peg.2301	2301	2625413	2624460	953	-	Hypothetical protein
fig|437022.15.peg.2302	2302	2626542	2625580	962	-	Hypothetical protein	TPR repeat
fig|437022.15.peg.2341	2341	2663162	2663551	389	+	Hypothetical protein
fig|437022.15.peg.2342	2342	2664340	2663666	674	-	Hypothetical protein
fig|437022.15.peg.2351	2351	2673740	2672382	1358	-	Hypothetical protein
fig|437022.15.peg.2356	2356	2680930	2678852	2078	-	Hypothetical protein	Sel1
fig|437022.15.peg.2439	2439	2765555	2763456	2099	-	Diguanylate cyclase/phosphodiesterase (GGDEF & EAL domains) with PAS/PAC sensor(s)
fig|437022.15.peg.2442	2442	2768408	2768833	425	+	Hypothetical protein
fig|437022.15.peg.2444	2444	2774880	2769691	5189	-	Hypothetical protein	RhoGAP domain
fig|437022.15.peg.2446	2446	2778103	2777126	977	-	Hypothetical protein	Serine/threonine protein kinase
fig|437022.15.peg.2452	2452	2781412	2783328	1916	+	Hypothetical protein
fig|437022.15.peg.2458	2458	2786900	2787622	722	+	Hypothetical protein	Ankyrin repeat
fig|437022.15.peg.2473	2473	2800476	2801822	1346	+	ATP-dependent hsl protease ATP-binding subunit HslU
fig|437022.15.peg.2523	2523	2854342	2853503	839	-	Hypothetical protein	Ulp1 protease family, C-terminal catalytic domain
fig|437022.15.peg.2539	2539	2867544	2868377	833	+	Hypothetical protein
fig|437022.15.peg.2557	2557	2887886	2886708	1178	-	Hypothetical protein	Leucine-Rich Repeats
fig|437022.15.peg.2616	2616	26636	25923	713	-	Serine/threonine protein kinase domain protein	Serine/threonine protein kinase
fig|437022.15.peg.2626	2626	36466	35003	1463	-	Hypothetical protein
fig|437022.15.peg.2641	2641	53843	55714	1871	+	Hypothetical protein

## Sheet: Ca. B. aquae
S4 Table B. Genes encoding putative effector proteins in "Ca. B. aquae" (HT99)
Ca. B. aquae	Feature Id	Start	Stop	Length	Strand	Annotation by RAST Server	Identified Eukaryotic Domain
fig|6666666.707072.peg.57	57	60265	59411	854	-	Hypothetical protein	TPR
fig|6666666.707072.peg.61	61	65047	63500	1547	-	Hypothetical protein	STPK
fig|6666666.707072.peg.78	78	88358	86292	2066	-	Hypothetical protein	Ankyrin
fig|6666666.707072.peg.80	80	90430	89714	716	-	Hypothetical protein
fig|6666666.707072.peg.101	101	110865	109507	1358	-	Hypothetical protein
fig|6666666.707072.peg.117	117	128113	127289	824	-	Hypothetical protein
fig|6666666.707072.peg.124	124	135074	134346	728	-	Hypothetical protein	STPK
fig|6666666.707072.peg.127	127	137441	138505	1064	+	Hypothetical protein
fig|6666666.707072.peg.128	128	139899	138964	935	-	Hypothetical protein	STPK
fig|6666666.707072.peg.132	132	142168	143760	1592	+	Hypothetical protein	F-box
fig|6666666.707072.peg.134	134	146505	144916	1589	-	Hypothetical protein	STPK
fig|6666666.707072.peg.136	136	148014	149552	1538	+	Hypothetical protein
fig|6666666.707072.peg.138	138	150367	151398	1031	+	Hypothetical protein	U-box domain
fig|6666666.707072.peg.140	140	153691	152627	1064	-	Hypothetical protein
fig|6666666.707072.peg.141	141	154494	153841	653	-	Hypothetical protein
fig|6666666.707072.peg.142	142	155180	154641	539	-	Hypothetical protein	TPR
fig|6666666.707072.peg.145	145	160035	156586	3449	-	Hypothetical protein	Ankyrin/RasGEF
fig|6666666.707072.peg.146	146	161710	160178	1532	-	Hypothetical protein	Ankyrin
fig|6666666.707072.peg.168	168	182836	180032	2804	-	Hypothetical protein
fig|6666666.707072.peg.197	197	209101	206747	2354	-	Hypothetical protein	Ankyrin
fig|6666666.707072.peg.200	200	212013	212987	974	+	Hypothetical protein	Ankyrin
fig|6666666.707072.peg.212	212	222736	223497	761	+	Hypothetical protein
fig|6666666.707072.peg.214	214	225718	224525	1193	-	Hypothetical protein	DUF2235 (Uncharacterized alpha/beta hydrolase domain)
fig|6666666.707072.peg.256	256	264803	268555	3752	+	Hypothetical protein	RhoGEF/Coiled coil
fig|6666666.707072.peg.261	261	273244	272513	731	-	Hypothetical protein
fig|6666666.707072.peg.274	274	286531	285587	944	-	Hypothetical protein	Ankyrin
fig|6666666.707072.peg.275	275	289694	286626	3068	-	Hypothetical protein
fig|6666666.707072.peg.283	283	297628	298212	584	+	Hypothetical protein	Synaptobrevin
fig|6666666.707072.peg.302	302	315146	314178	968	-	Hypothetical protein
fig|6666666.707072.peg.332	332	345440	344949	491	-	Hypothetical protein
fig|6666666.707072.peg.351	351	364188	363613	575	-	Hypothetical protein	Ankyrin
fig|6666666.707072.peg.358	358	372417	373403	986	+	Hypothetical protein	Ankyrin
fig|6666666.707072.peg.367	367	383732	382077	1655	-	Hypothetical protein
fig|6666666.707072.peg.415	415	429202	430086	884	+	Hypothetical protein	Ankyrin
fig|6666666.707072.peg.416	416	430260	431705	1445	+	Hypothetical protein
fig|6666666.707072.peg.418	418	432378	433775	1397	+	Hypothetical protein
fig|6666666.707072.peg.433	433	448787	445851	2936	-	Hypothetical protein	Ankyrin/RasGEF
fig|6666666.707072.peg.444	444	456434	461602	5168	+	Hypothetical protein
fig|6666666.707072.peg.456	456	482335	484017	1682	+	Hypothetical protein	Ankyrin
fig|6666666.707072.peg.501	501	523979	522708	1271	-	Hypothetical protein	STPK
fig|6666666.707072.peg.502	502	524262	524080	182	-	Hypothetical protein	Pfam: eIF_4G1 (Eukaryotic translation initiation factor 4G1)
fig|6666666.707072.peg.511	511	532421	535288	2867	+	Hypothetical protein	Ankyrin
fig|6666666.707072.peg.518	518	541390	540488	902	-	Hypothetical protein
fig|6666666.707072.peg.584	584	607216	610677	3461	+	Hypothetical protein
fig|6666666.707072.peg.585	585	610768	613302	2534	+	Hypothetical protein	Ankyrin
fig|6666666.707072.peg.590	590	616322	620554	4232	+	Hypothetical protein	RasGEF/RhoGEF/Coiled coil
fig|6666666.707072.peg.591	591	621502	620558	944	-	Hypothetical protein	Ankyrin
fig|6666666.707072.peg.593	593	623368	624777	1409	+	Hypothetical protein	Ankyrin
fig|6666666.707072.peg.606	606	632473	633438	965	+	Hypothetical protein	IQ calmodulin-binding motif
fig|6666666.707072.peg.612	612	637625	638734	1109	+	Hypothetical protein
fig|6666666.707072.peg.615	615	640391	641422	1031	+	Hypothetical protein	DUF818 (Chlamydia CHLPS protein)
fig|6666666.707072.peg.624	624	648831	650237	1406	+	Hypothetical protein
fig|6666666.707072.peg.626	626	652430	650616	1814	-	Hypothetical protein
fig|6666666.707072.peg.638	638	663927	667439	3512	+	Hypothetical protein	Ankyrin
fig|6666666.707072.peg.644	644	672496	673485	989	+	TPR Repeat family protein	Sel1
fig|6666666.707072.peg.646	646	674218	673793	425	-	Hypothetical protein
fig|6666666.707072.peg.693	693	715665	716729	1064	+	Hypothetical protein	Leucine-rich repeats
fig|6666666.707072.peg.722	722	750804	751811	1007	+	Hypothetical protein
fig|6666666.707072.peg.731	731	759107	760300	1193	+	Hypothetical protein	STPK
fig|6666666.707072.peg.732	732	765173	760308	4865	-	Hypothetical protein
fig|6666666.707072.peg.733	733	765552	768305	2753	+	Hypothetical protein	Ankyrin
fig|6666666.707072.peg.741	741	773765	777721	3956	+	Hypothetical protein	Ankyrin
fig|6666666.707072.peg.747	747	786250	788097	1847	+	Hypothetical protein
fig|6666666.707072.peg.752	752	791647	792738	1091	+	Hypothetical protein	RhoGAP/Coiled coil
fig|6666666.707072.peg.754	754	793057	795999	2942	+	Hypothetical protein	Internal Repeat
fig|6666666.707072.peg.757	757	797580	798749	1169	+	Hypothetical protein
fig|6666666.707072.peg.758	758	798786	800726	1940	+	Hypothetical protein
fig|6666666.707072.peg.759	759	800849	809248	8399	+	Hypothetical protein	Ankyrin
fig|6666666.707072.peg.767	767	813751	815070	1319	+	Hypothetical protein
fig|6666666.707072.peg.781	781	830409	827608	2801	-	Hypothetical protein
fig|6666666.707072.peg.806	806	853739	854662	923	+	Hypothetical protein
fig|6666666.707072.peg.831	831	877409	875133	2276	-	Hypothetical protein	Ankyrin
fig|6666666.707072.peg.855	855	898818	897820	998	-	Hypothetical protein
fig|6666666.707072.peg.862	862	906015	907751	1736	+	Hypothetical protein	Ankyrin
fig|6666666.707072.peg.874	874	916843	916265	578	-	Hypothetical protein	Internal Repeat
fig|6666666.707072.peg.875	875	917379	919166	1787	+	Hypothetical protein	STPK
fig|6666666.707072.peg.876	876	920544	919222	1322	-	Hypothetical protein	STPK
fig|6666666.707072.peg.877	877	920895	923024	2129	+	Hypothetical protein	Ankyrin
fig|6666666.707072.peg.881	881	925314	925916	602	+	Hypothetical protein
fig|6666666.707072.peg.882	882	928872	925969	2903	-	Hypothetical protein	Ankyrin/RasGEF
fig|6666666.707072.peg.886	886	935291	933126	2165	-	Hypothetical protein
fig|6666666.707072.peg.887	887	935644	939519	3875	+	Hypothetical protein	Ankyrin
fig|6666666.707072.peg.890	890	942141	940777	1364	-	Hypothetical protein	Ankyrin
fig|6666666.707072.peg.893	893	945119	943089	2030	-	Hypothetical protein	TPR
fig|6666666.707072.peg.901	901	953201	952152	1049	-	Hypothetical protein	Ankyrin
fig|6666666.707072.peg.907	907	957777	959108	1331	+	Hypothetical protein
fig|6666666.707072.peg.919	919	974504	972993	1511	-	Hypothetical protein	Ankyrin
fig|6666666.707072.peg.937	937	990231	992159	1928	+	Hypothetical protein	Sel1
fig|6666666.707072.peg.938	938	992244	994508	2264	+	Hypothetical protein	Ankyrin
fig|6666666.707072.peg.950	950	1010950	1009892	1058	-	Sulfatase modifying factor 1 precursor (C-alpha-formyglycine- generating enzyme 1)	Pfam: FGE-sulfatase
fig|6666666.707072.peg.952	952	1013811	1011898	1913	-	Hypothetical protein	Sel1
fig|6666666.707072.peg.954	954	1015851	1021097	5246	+	Hypothetical protein	RasGEF/STPK/Coiled coil
fig|6666666.707072.peg.988	988	1047636	1046686	950	-	Hypothetical protein	Leucine-rich repeats
fig|6666666.707072.peg.1075	1075	1133736	1132561	1175	-	Hypothetical protein	STPK
fig|6666666.707072.peg.1090	1090	1145193	1146737	1544	+	Hypothetical protein
fig|6666666.707072.peg.1095	1095	1149629	1150699	1070	+	Hypothetical protein	Tubulin-tyrosine ligase family
fig|6666666.707072.peg.1101	1101	1154080	1154700	620	+	Hypothetical protein	Histone methylation protein DOT1
fig|6666666.707072.peg.1108	1108	1174242	1160314	13928	-	T1SS secreted agglutinin RTX
fig|6666666.707072.peg.1123	1123	1193572	1190183	3389	-	Hypothetical protein
fig|6666666.707072.peg.1127	1127	1199540	1201294	1754	+	Hypothetical protein
fig|6666666.707072.peg.1136	1136	1214835	1214005	830	-	Hypothetical protein	E3 Ubiquitin ligase
fig|6666666.707072.peg.1138	1138	1217188	1215680	1508	-	Hypothetical protein	TPR
fig|6666666.707072.peg.1149	1149	1230345	1232900	2555	+	Hypothetical protein
fig|6666666.707072.peg.1156	1156	1241215	1239965	1250	-	Hypothetical protein
fig|6666666.707072.peg.1165	1165	1253627	1254904	1277	+	Hypothetical protein
fig|6666666.707072.peg.1167	1167	1255685	1256728	1043	+	Hypothetical protein	STPK
fig|6666666.707072.peg.1174	1174	1270810	1269503	1307	-	Hypothetical protein
fig|6666666.707072.peg.1180	1180	1280559	1277797	2762	-	Hypothetical protein	Ankyrin
fig|6666666.707072.peg.1212	1212	1314240	1315406	1166	+	Hypothetical protein
fig|6666666.707072.peg.1213	1213	1315879	1316907	1028	+	Hypothetical protein
fig|6666666.707072.peg.1229	1229	1332795	1332340	455	-	Hypothetical protein
fig|6666666.707072.peg.1233	1233	1334846	1334307	539	-	Hypothetical protein
fig|6666666.707072.peg.1250	1250	1358057	1360096	2039	+	Hypothetical protein	STPK
fig|6666666.707072.peg.1253	1253	1362986	1362102	884	-	Hypothetical protein
fig|6666666.707072.peg.1264	1264	1382046	1381222	824	-	Hypothetical protein	STPK/Coiled coil
fig|6666666.707072.peg.1267	1267	1384962	1384105	857	-	Hypothetical protein
fig|6666666.707072.peg.1286	1286	1398252	1398911	659	+	Hypothetical protein	TPR
fig|6666666.707072.peg.1331	1331	1456706	1454661	2045	-	Hypothetical protein
fig|6666666.707072.peg.1332	1332	1458860	1456884	1976	-	Hypothetical protein
fig|6666666.707072.peg.1346	1346	1472821	1472513	308	-	Hypothetical protein
fig|6666666.707072.peg.1370	1370	1503447	1502593	854	-	Hypothetical protein
fig|6666666.707072.peg.1391	1391	1532603	1535884	3281	+	Hypothetical protein
fig|6666666.707072.peg.1414	1414	1560194	1561498	1304	+	Hypothetical protein	DUF2235 (Uncharacterized alpha/beta hydrolase domain)
fig|6666666.707072.peg.1418	1418	1565104	1564331	773	-	Hypothetical protein	Basic region leucine zipper
fig|6666666.707072.peg.1419	1419	1565418	1566110	692	+	Hypothetical protein
fig|6666666.707072.peg.1444	1444	1589263	1588895	368	-	Hypothetical protein
fig|6666666.707072.peg.1449	1449	1596657	1595161	1496	-	Hypothetical protein
fig|6666666.707072.peg.1454	1454	1601708	1600596	1112	-	Hypothetical protein	Ankyrin
fig|6666666.707072.peg.1455	1455	1603112	1602084	1028	-	Hypothetical protein	Ankyrin
fig|6666666.707072.peg.1458	1458	1604822	1604337	485	-	Hypothetical protein	Ankyrin
fig|6666666.707072.peg.1459	1459	1606242	1605253	989	-	Hypothetical protein	Ankyrin
fig|6666666.707072.peg.1466	1466	1614470	1613607	863	-	Hypothetical protein
fig|6666666.707072.peg.1478	1478	1625462	1624269	1193	-	Hypothetical protein	Sel1
fig|6666666.707072.peg.1479	1479	1625593	1627722	2129	+	Hypothetical protein	Sel1
fig|6666666.707072.peg.1487	1487	1632874	1633920	1046	+	Hypothetical protein
fig|6666666.707072.peg.1493	1493	1647910	1641494	6416	-	Hypothetical protein
fig|6666666.707072.peg.1500	1500	1654218	1655408	1190	+	Hypothetical protein	STPK
fig|6666666.707072.peg.1505	1505	1662247	1663182	935	+	Hypothetical protein (FIG00760960)	Pfam: HipA_C
fig|6666666.707072.peg.1506	1506	1665276	1663186	2090	-	Hypothetical protein
fig|6666666.707072.peg.1520	1520	1677618	1675471	2147	-	Hypothetical protein	STPK
fig|6666666.707072.peg.1525	1525	1680947	1681432	485	+	Hypothetical protein
fig|6666666.707072.peg.1526	1526	1681573	1682508	935	+	Hypothetical protein
fig|6666666.707072.peg.1532	1532	1686153	1688942	2789	+	Hypothetical protein	Pfam: Tox-SGS (Salivary glad secreted toxin)
fig|6666666.707072.peg.1533	1533	1689180	1691183	2003	+	Hypothetical protein	STPK
fig|6666666.707072.peg.1534	1534	1691408	1691725	317	+	Hypothetical protein
fig|6666666.707072.peg.1566	1566	1732318	1728389	3929	-	Hypothetical protein
fig|6666666.707072.peg.1577	1577	1741034	1746199	5165	+	PAN domain protein	Alpha-2-macroglobulin family
fig|6666666.707072.peg.1583	1583	1750050	1751885	1835	+	Hypothetical protein	RasGEF
fig|6666666.707072.peg.1596	1596	1774752	1773985	767	-	Hypothetical protein
fig|6666666.707072.peg.1599	1599	1778935	1776770	2165	-	Hypothetical protein
fig|6666666.707072.peg.1617	1617	1798274	1798822	548	+	Hypothetical protein
fig|6666666.707072.peg.1618	1618	1798886	1800289	1403	+	Ankyrin repeat domain protein	Ankyrin
fig|6666666.707072.peg.1619	1619	1800294	1800956	662	+	Hypothetical protein	Histone methylation protein DOT1
fig|6666666.707072.peg.1626	1626	1807399	1808187	788	+	Hypothetical protein	Ankyrin
fig|6666666.707072.peg.1627	1627	1808196	1809917	1721	+	Hypothetical protein	Ankyrin
fig|6666666.707072.peg.1628	1628	1809974	1810702	728	+	Hypothetical protein	Ankyrin
fig|6666666.707072.peg.1629	1629	1810743	1811915	1172	+	Proteasome regulatory subunit p28	Ankyrin
fig|6666666.707072.peg.1630	1630	1812101	1813195	1094	+	Hypothetical protein	Ankyrin
fig|6666666.707072.peg.1631	1631	1813251	1814111	860	+	Hypothetical protein	Ankyrin
fig|6666666.707072.peg.1633	1633	1815476	1816960	1484	+	Ankyrin repeat protein, putative	Ankyrin
fig|6666666.707072.peg.1641	1641	1825519	1823477	2042	-	Hypothetical protein	Sel1
fig|6666666.707072.peg.1646	1646	1829989	1828862	1127	-	Hypothetical protein
fig|6666666.707072.peg.1647	1647	1831119	1829995	1124	-	Hypothetical protein
fig|6666666.707072.peg.1649	1649	1831541	1832704	1163	+	Hypothetical protein	F-box/Leucine-rich repeats
fig|6666666.707072.peg.1651	1651	1834372	1833338	1034	-	Hypothetical protein	TPR
fig|6666666.707072.peg.1681	1681	1860325	1857719	2606	-	Hypothetical protein	Ankyrin
fig|6666666.707072.peg.1711	1711	1888261	1888602	341	+	Hypothetical protein
fig|6666666.707072.peg.1727	1727	1901911	1901321	590	-	Hypothetical protein
fig|6666666.707072.peg.1732	1732	1905655	1906209	554	+	Hypothetical protein
fig|6666666.707072.peg.1755	1755	1930980	1925131	5849	-	Hypothetical protein
fig|6666666.707072.peg.1759	1759	1936256	1938064	1808	+	Hypothetical protein
fig|6666666.707072.peg.1771	1771	1949196	1950446	1250	+	Possible membrane protein (FIG01200701)
fig|6666666.707072.peg.1773	1773	1951678	1950761	917	-	Hypothetical protein
fig|6666666.707072.peg.1774	1774	1952653	1951784	869	-	Hypothetical protein
fig|6666666.707072.peg.1776	1776	1954462	1954109	353	-	Hypothetical protein
fig|6666666.707072.peg.1779	1779	1959644	1956321	3323	-	Hypothetical protein
fig|6666666.707072.peg.1780	1780	1963002	1959913	3089	-	Hypothetical protein
fig|6666666.707072.peg.1783	1783	1964670	1964317	353	-	Hypothetical protein
fig|6666666.707072.peg.1784	1784	1964980	1968114	3134	+	Hypothetical protein	Ankyrin
fig|6666666.707072.peg.1785	1785	1970918	1968117	2801	-	Hypothetical protein
fig|6666666.707072.peg.1788	1788	1973804	1974466	662	+	Hypothetical protein
fig|6666666.707072.peg.1793	1793	1979898	1979365	533	-	Transcriptional regulator, AcrR family
fig|6666666.707072.peg.1796	1796	1982306	1983028	722	+	Hypothetical protein
fig|6666666.707072.peg.1803	1803	1990403	1988715	1688	-	Hypothetical protein
fig|6666666.707072.peg.1817	1817	2005128	2001163	3965	-	Hypothetical protein
fig|6666666.707072.peg.1830	1830	2022865	2024907	2042	+	Hypothetical protein
fig|6666666.707072.peg.1839	1839	2030075	2031058	983	+	Hypothetical protein
fig|6666666.707072.peg.1883	1883	2070381	2070016	365	-	Hypothetical protein
fig|6666666.707072.peg.1891	1891	2079586	2078672	914	-	Hypothetical protein	Leucine-rich repeats
fig|6666666.707072.peg.1900	1900	2096508	2098277	1769	+	Hypothetical protein
fig|6666666.707072.peg.1903	1903	2102406	2100145	2261	-	Hypothetical protein
fig|6666666.707072.peg.1917	1917	2111270	2112169	899	+	Hypothetical protein	Ankyrin
fig|6666666.707072.peg.1922	1922	2117924	2116290	1634	-	Hypothetical protein
fig|6666666.707072.peg.1950	1950	2154239	2151984	2255	-	Hypothetical protein
fig|6666666.707072.peg.1954	1954	2157237	2159372	2135	+	Hypothetical protein	Ankyrin
fig|6666666.707072.peg.1957	1957	2163215	2162790	425	-	Hypothetical protein
fig|6666666.707072.peg.1958	1958	2163526	2166396	2870	+	Hypothetical protein
fig|6666666.707072.peg.1985	1985	2197690	2196146	1544	-	Hypothetical protein
fig|6666666.707072.peg.2016	2016	2239342	2238779	563	-	Hypothetical protein
fig|6666666.707072.peg.2042	2042	2269088	2268399	689	-	Hypothetical protein	Sel1
fig|6666666.707072.peg.2061	2061	2285024	2286073	1049	+	Hypothetical protein
fig|6666666.707072.peg.2069	2069	2293230	2293805	575	+	Hypothetical protein	DUF2062 (Uncharacterized protein conserved in bacteria)
fig|6666666.707072.peg.2070	2070	2293896	2295266	1370	+	Hypothetical protein
fig|6666666.707072.peg.2072	2072	2295829	2296365	536	+	Hypothetical protein	DUF2062 (Uncharacterized protein conserved in bacteria)
fig|6666666.707072.peg.2074	2074	2297294	2297935	641	+	Hypothetical protein	DUF2062 (Uncharacterized protein conserved in bacteria)
fig|6666666.707072.peg.2085	2085	2313915	2309635	4280	-	Hypothetical protein	STPK
fig|6666666.707072.peg.2086	2086	2317764	2314030	3734	-	Putative hemagglutinin/hemolysin-related protein
fig|6666666.707072.peg.2088	2088	2322825	2318689	4136	-	T1SS secreted agglutinin RTX
fig|6666666.707072.peg.2089	2089	2330145	2322991	7154	-	T1SS secreted agglutinin RTX
fig|6666666.707072.peg.2117	2117	2362056	2362937	881	+	Hypothetical protein	Ankyrin
fig|6666666.707072.peg.2124	2124	2370467	2369748	719	-	Hypothetical protein
fig|6666666.707072.peg.2135	2135	2391668	2390550	1118	-	Hypothetical protein	Ankyrin
fig|6666666.707072.peg.2137	2137	2393819	2393286	533	-	Hypothetical protein
fig|6666666.707072.peg.2148	2148	2405544	2407889	2345	+	Hypothetical protein	Ankyrin/RasGEF
fig|6666666.707072.peg.2155	2155	2414801	2412909	1892	-	Hypothetical protein
fig|6666666.707072.peg.2163	2163	2426384	2424150	2234	-	Hypothetical protein	Ankyrin
fig|6666666.707072.peg.2164	2164	2429228	2426511	2717	-	Hypothetical protein
fig|6666666.707072.peg.2166	2166	2432535	2430388	2147	-	Hypothetical protein	Ankyrin
fig|6666666.707072.peg.2171	2171	2436036	2435062	974	-	Hypothetical protein
fig|6666666.707072.peg.2187	2187	2450825	2449566	1259	-	Hypothetical protein	STPK
fig|6666666.707072.peg.2196	2196	2457253	2460033	2780	+	Hypothetical protein	RasGEF
fig|6666666.707072.peg.2205	2205	2466301	2467329	1028	+	Hypothetical protein	Leucine-rich repeats
fig|6666666.707072.peg.2208	2208	2470152	2468767	1385	-	Hypothetical protein	STPK
fig|6666666.707072.peg.2209	2209	2470704	2470327	377	-	Hypothetical protein
fig|6666666.707072.peg.2210	2210	2472955	2470832	2123	-	Hypothetical protein	Ankyrin
fig|6666666.707072.peg.2224	2224	2484785	2483349	1436	-	Hypothetical protein	Ankyrin
fig|6666666.707072.peg.2226	2226	2487635	2486475	1160	-	Hypothetical protein	Ankyrin
fig|6666666.707072.peg.2227	2227	2488614	2487760	854	-	Hypothetical protein	Ankyrin
fig|6666666.707072.peg.2247	2247	2508693	2507536	1157	-	Hypothetical protein	Ankyrin
fig|6666666.707072.peg.2251	2251	2511455	2518189	6734	+	Hypothetical protein
fig|6666666.707072.peg.2274	2274	2541873	2540290	1583	-	Hypothetical protein	TPR
fig|6666666.707072.peg.2275	2275	2542041	2545685	3644	+	Hypothetical protein
fig|6666666.707072.peg.2276	2276	2545806	2546843	1037	+	Hypothetical protein	RhoGEF
fig|6666666.707072.peg.2278	2278	2547950	2548729	779	+	Hypothetical protein
fig|6666666.707072.peg.2279	2279	2548900	2552532	3632	+	Hypothetical protein	RasGEF/Coiled coil
fig|6666666.707072.peg.2297	2297	2569038	2567743	1295	-	Hypothetical protein	RhoGAP
fig|6666666.707072.peg.2316	2316	2590887	2588923	1964	-	Hypothetical protein	STPK/Coiled coil
fig|6666666.707072.peg.2326	2326	2600644	2599724	920	-	Ku domain protein
fig|6666666.707072.peg.2350	2350	2629825	2628560	1265	-	Hypothetical protein
fig|6666666.707072.peg.2361	2361	2641822	2638859	2963	-	Hypothetical protein	RasGEF
fig|6666666.707072.peg.2414	2414	2710497	2710868	371	+	Hypothetical protein
fig|6666666.707072.peg.2433	2433	2735202	2735780	578	+	Hypothetical protein
fig|6666666.707072.peg.2439	2439	2740786	2741178	392	+	Hypothetical protein
fig|6666666.707072.peg.2441	2441	2742885	2741668	1217	-	Hypothetical protein
fig|6666666.707072.peg.2449	2449	2754211	2757609	3398	+	Hypothetical protein	RasGEF
fig|6666666.707072.peg.2452	2452	2760944	2761273	329	+	Hypothetical protein
fig|6666666.707072.peg.2463	2463	2771957	2773558	1601	+	Hypothetical protein	STPK
fig|6666666.707072.peg.2465	2465	2774476	2776056	1580	+	Hypothetical protein
fig|6666666.707072.peg.2472	2472	2784608	2781540	3068	-	Hypothetical protein	STPK
fig|6666666.707072.peg.2475	2475	2786518	2786207	311	-	Hypothetical protein
fig|6666666.707072.peg.2487	2487	2800709	2799660	1049	-	Hypothetical protein	Pfam: Peptidase_C48 (Ulp1 protease family, C-terminal catalytic domain)
fig|6666666.707072.peg.2490	2490	2806854	2804857	1997	-	Hypothetical protein	Ankyrin
fig|6666666.707072.peg.2492	2492	2807562	2808833	1271	+	L-carnitine dehydratase/bile acid-inducible protein F (EC 2.8.3.16)	Sporozoite P67 surface antigen
fig|6666666.707072.peg.2500	2500	2816236	2815370	866	-	Hypothetical protein	Ankyrin
fig|6666666.707072.peg.2502	2502	2819062	2821635	2573	+	Hypothetical protein	Ankyrin
fig|6666666.707072.peg.2519	2519	2833561	2834589	1028	+	Hypothetical protein	DUF2235 (Uncharacterized alpha/beta hydrolase domain)
fig|6666666.707072.peg.2526	2526	2843094	2842060	1034	-	Hypothetical protein
fig|6666666.707072.peg.2536	2536	2856780	2855281	1499	-	Hypothetical protein
fig|6666666.707072.peg.2550	2550	2871374	2871997	623	+	Hypothetical protein
fig|6666666.707072.peg.2568	2568	2892202	2897793	5591	+	Hypothetical protein	Ankyrin/ Pfam: OTU (OTU-like cysteine protease)
fig|6666666.707072.peg.2569	2569	2897871	2898806	935	+	Hypothetical protein	Ankyrin
fig|6666666.707072.peg.2586	2586	2914590	2914976	386	+	Hypothetical protein
fig|6666666.707072.peg.2659	2659	2996881	2995184	1697	-	Hypothetical protein	Ankyrin
fig|6666666.707072.peg.2682	2682	3016566	3016102	464	-	Hypothetical protein
fig|6666666.707072.peg.2713	2713	3048109	3048567	458	+	Hypothetical protein
fig|6666666.707072.peg.2716	2716	3052310	3050439	1871	-	Hypothetical protein	STPK
fig|6666666.707072.peg.2724	2724	3059695	3058997	698	-	Hypothetical protein
fig|6666666.707072.peg.2771	2771	3109540	3108722	818	-	Hypothetical protein
fig|6666666.707072.peg.2811	2811	3147537	3146293	1244	-	Hypothetical protein
fig|6666666.707072.peg.2816	2816	3153163	3151289	1874	-	Hypothetical protein	Sel1
fig|6666666.707072.peg.2887	2887	3228889	3227765	1124	-	Hypothetical protein
fig|6666666.707072.peg.2926	2926	3269208	3267760	1448	-	Hypothetical protein
fig|6666666.707072.peg.2945	2945	3298017	3288682	9335	-	Hypothetical protein
fig|6666666.707072.peg.2947	2947	3298917	3299579	662	+	Hypothetical protein	DUF676 (Serine esterase)
fig|6666666.707072.peg.2948	2948	3302642	3299586	3056	-	Hypothetical protein
fig|6666666.707072.peg.2992	2992	3343933	3342938	995	-	Hypothetical protein	Pfam: Peptidase_C48 (Ulp1 protease family, C-terminal catalytic domain)
fig|6666666.707072.peg.3010	3010	3357943	3358824	881	+	Hypothetical protein
fig|6666666.707072.peg.3079	3079	17946	18575	629	+	Hypothetical protein
fig|6666666.707072.peg.3082	3082	20773	23076	2303	+	Hypothetical protein
fig|6666666.707072.peg.3086	3086	24687	24319	368	-	Hypothetical protein
fig|6666666.707072.peg.3096	3096	33124	32822	302	-	Hypothetical protein
fig|6666666.707072.peg.3118	3118	61743	62495	752	+	Hypothetical protein
fig|6666666.707072.peg.3166	3166	31273	32379	1106	+	Hypothetical protein
fig|6666666.707072.peg.3184	3184	49239	51929	2690	+	Hypothetical protein
fig|6666666.707072.peg.3194	3194	65903	66250	347	+	Hypothetical protein
fig|6666666.707072.peg.3199	3199	70204	70569	365	+	Hypothetical protein
